# Supplementary material for: Effect of Consuming Salmon Products on Vitamin D Status of Young Caucasian Women in Autumn—A Randomized 8-Week Dietary VISA 2 (Vitamin D in Salmon Part 2) Intervention Study
Source: Nutrients. 2024 Oct 21;16(20):3565. doi: 10.3390/nu16203565 (PMC11510608; doi:10.3390/nu16203565)
Supplement: Supplementary file 1 [file nutrients-16-03565-s001.zip]

Archive with 1 entries (1 files):
- nutrients-3255163-supplementary.pdf
